# Supplementary material for: Cochlospermum regium Leaf Extract Gel: A Natural Strategy Against Methicillin-Resistant Staphylococcus aureus
Source: Gels. 2025 Oct 17;11(10):831. doi: 10.3390/gels11100831 (PMC12564546; doi:10.3390/gels11100831)
Supplement: Supplementary file 1 [file gels-11-00831-s001.zip]

Archive with 1 entries (1 files):
- gels-3909346-supplementary.xlsx
