# Supplementary material for: Cochlospermum regium Leaf Extract Gel: A Natural Strategy Against Methicillin-Resistant Staphylococcus aureus
Source: Gels. 2025 Oct 17;11(10):831. doi: 10.3390/gels11100831 (PMC12564546; doi:10.3390/gels11100831)
Supplement: Supplementary file 1 [file gels-11-00831-s001.zip › gels-3909346-supplementary.xlsx]

## Sheet: Planilha1
S. aures ATCC 29213 8°C											MRSA 8°C
Days	CRG 1%	CRG 1%	CRG 1%	CRG 0.5%	CRG 0.5%	CRG 0.5%	NS+ZB	NS+ZB	NS+ZB		Days	CRG 1%	CRG 1%	CRG 1%	CRG 0.5%	CRG 0.5%	CRG 0.5%	NS+ZB	NS+ZB	NS+ZB
0	14	14	14	13	13	13	15	15	15		0	14	14.5	14.5	13	13.5	13.5	0	0	0
15	12.5	12	12	11	11.5	11	14	12	13		15	12.5	12	12	11	11.5	11	0	0	0
30	12.5	12	12	11	11	11	13.5	13	13		30	12.5	13	12.5	11.5	12	11.5	0	0	0
45	12	13	12	11	10	11	17	16.5	16		45	12	12.5	12	10	11	11	0	0	0
60	13	13	13	12	12	12	18	17.5	18		60	12	12.5	12	11	11.5	11	0	0	0
75	14	14	14	12.5	12	12	17	17.5	17		75	12	12.5	12	11	11.5	11	0	0	0
90	14	14	14	12.5	12	12	15	15	15		90	12	12.5	12.5	11	11.5	11	0	0	0
S. aures ATCC 29213 25°C											MRSA 8°C
Days	CRG 1%	CRG 1%	CRG 1%	CRG 0.5%	CRG 0.5%	CRG 0.5%	NS+ZB	NS+ZB	NS+ZB		Days	CRG 1%	CRG 1%	CRG 1%	CRG 0.5%	CRG 0.5%	CRG 0.5%	NS+ZB	NS+ZB	NS+ZB
0	14	14	14	13	13	13	15	15	15		0	14	14.5	14.5	13	13.5	13.5	0	0	0
15	12	12	12	11	10	11.5	13	14	13		15	12.5	12	12	10.5	11	10.5	0	0	0
30	12	11.5	12	9	9	9	13.5	13.5	14		30	12.5	13	12.5	10	10.5	10.5	0	0	0
45	15	16	15.5	0	0	0	13	14	13		45	14	14	14	0	0	0	0	0	0
60	17	18	17	0	0	0	17	16	16		60	14	14.5	14	0	0	0	0	0	0
75	17	17	17	0	0	0	17	18	17		75	12	12.5	12	0	0	0	0	0	0
90	16	17	17	0	0	0	14	15	15		90	12	12.5	12	0	0	0	0	0	0
S. aures ATCC 29213 40°C											MRSA 40°C
Days	CRG 1%	CRG 1%	CRG 1%	CRG 0.5%	CRG 0.5%	CRG 0.5%	NS+ZB	NS+ZB	NS+ZB		Days	CRG 1%	CRG 1%	CRG 1%	CRG 0.5%	CRG 0.5%	CRG 0.5%	NS+ZB	NS+ZB	NS+ZB
0	14	14	14	13	13	13	15	15	15		0	14	14.5	14.5	13	13.5	13.5	0	0	0
15	10	10.5	10.5	0	0	0	14	14.5	14		15	0	0	0	0	0	0	0	0	0
30	0	0	0	0	0	0	11	11.5	11		30	0	0	0	0	0	0	0	0	0
45	0	0	0	0	0	0	17	18.5	18.5		45	0	0	0	0	0	0	0	0	0
60	0	0	0	0	0	0	17	16	17		60	0	0	0	0	0	0	0	0	0
75	0	0	0	0	0	0	18	17	17.5		75	0	0	0	0	0	0	0	0	0
90	0	0	0	0	0	0	16	16	16		90	0	0	0	0	0	0	0	0	0
